# Supplementary material for: Synergistic Effects of Sanglifehrin-Based Cyclophilin Inhibitor NV651 with Cisplatin in Hepatocellular Carcinoma
Source: Cancers (Basel). 2022 Sep 20;14(19):4553. doi: 10.3390/cancers14194553 (PMC9559492; doi:10.3390/cancers14194553)
Supplement: Supplementary file 1 [file cancers-14-04553-s001.zip]

Archive with 1 entries (1 files):
- cancers-1853872-supplementary.pdf
